# Supplementary material for: Italian law n. 219/2017 on consent and advance directives: survey among Ethics Committees on their involvement and possible role
Source: BMC Med Ethics. 2022 Nov 16;23:114. doi: 10.1186/s12910-022-00858-w (PMC9670375; doi:10.1186/s12910-022-00858-w)
Supplement: Supplementary file 2 — Additional file 2. Dataset with responses to the questionnaire (Italian). [file 12910_2022_858_MOESM2_ESM.xlsx]

## Sheet: Risposte del modulo 1
Dataset Questionario Comitati Etici e Legge 219/2017
	1. Avete avuto occasione di discutere in CE la legge 219/2017?	2. Se non avete discusso, perchè? [è possibile più di una risposta]	3. In che modo avete discusso? [è possibile più di una risposta]	4. Quale aspetto della Legge avete discusso? [è possibile più di una risposta]	5. Avete prodotto uno o più documenti? Es. pareri, linee di indirizzo...	6. Se sì, sono disponibili? [Indicare dove è possibile reperirli; chi contattare per riceverli]	7. Avete ritenuto necessario rivedere i documenti già prodotti alla luce della normativa sopravvenuta?	8. Se sì, sono disponibili? [Indicare dove è possibile reperirli; chi contattare per riceverli]	9. La/le struttura/e che fanno riferimento al vostro CE hanno prodotto procedure/linee di indirizzo/altri documenti in merito alla legge 219/2017?	10. Se sì	11. Sono disponibili? [Indicare dove è possibile reperirli; chi contattare per riceverli]	12. La/le struttura/e che fanno riferimento al vostro CE hanno ritenuto di dover rivedere procedure/linee di indirizzo/altri documenti alla luce della normativa sopravvenuta?	13. Se sì	14. Sono disponibili? [Indicare dove è possibile reperirli; chi contattare per riceverli]	15. Secondo la sua esperienza di membro di CE, un coinvolgimento dei CE nell'applicazione della legge (pur in assenza di riferimento esplicito ai CE nel testo di legge) sarebbe:	16. Se assolutamente inopportuno/inopportuno, perché?	17. Se né inopportuno né opportuno, perché?	18a) Articolo 1: Consenso informato – ad eccezione degli aspetti relativi agli obblighi organizzativi e di formazione di cui ai commi 8-10. Coinvolgimento	18b) Articolo 1: Consenso informato – aspetti relativi agli obblighi organizzativi e di formazione di cui ai commi 8-10. Coinvolgimento	18c) Articolo 2: Terapia del dolore, divieto di ostinazione irragionevole delle cure e dignità nella fase finale della vita. Coinvolgimento	18d) Articolo 3: Minori e incapaci – aspetti relativi ai Minori. Coinvolgimento	18e) Articolo 3: Minori e incapaci - aspetti relativi agli Incapaci. Coinvolgimento	18f) Articolo 4: Disposizioni anticipate di trattamento. Coinvolgimento	18g) Articolo 5: Pianificazione condivisa delle cure. Coinvolgimento	19a) Articolo 1: Consenso informato - ad eccezione degli aspetti relativi agli obblighi organizzativi e di formazione di cui ai commi 8-10. Contributo	19b) Articolo 1: Consenso informato - aspetti relativi agli obblighi organizzativi e di formazione di cui ai commi 8-10. Contributo	19c) Articolo 2: Terapia del dolore, divieto di ostinazione irragionevole delle cure e dignità nella fase finale della vita. Contributo	19d) Articolo 3: Minori e incapaci – aspetti relativi ai Minori. Contributo	19e) Articolo 3: Minori e incapaci - aspetti relativi agli Incapaci. Contributo	19f) Articolo 4: Disposizioni anticipate di trattamento. Contributo	19g) Articolo 5: Pianificazione condivisa delle cure. Contributo	19h) Altri aspetti: [indicare]	20. Secondo la sua esperienza di membro del CE di un IRCSS di neuroscienze e neuroriabilitazione, esistono particolari situazioni cliniche e/o patologie per le quali potrebbe essere maggiormente utile un coinvolgimento dei CE territoriali nell'applicazione della legge?	21. Se sì, quali:
CE1	No	Non ci è stato richiesto dalla/e struttura/e che fanno riferimento al CE							No			No			né inopportuno né opportuno		Perchè è una normativa della quale, in ogni caso, si deve tenere conto																Non so
CE2	No	Non ci è stato richiesto dai professionisti della salute, Non ci è stato richiesto dalla/e struttura/e che fanno riferimento al CE							No			No			assolutamente opportuno			assolutamente d'accordo	d'accordo	né d'accordo né in disaccordo	assolutamente d'accordo	assolutamente d'accordo	d'accordo	né in accordo né in disaccordo	Il CE verifica la chiarezza e correttezza delle informazioni contenute.	I membri, sulla base delle proprie competenze, possono supportare la struttura nell'ambito di corsi di formazione.	Il CE può supportare i clinici durante tutto il procedimento e in particolare nella fase decisionale	Il CE può valutare il percorso informativo e organizzativo fornito ai genitori e ai minori.	Il CE può valutare il percorso informativo e organizzativo fornito ai tutori/legali rappresentanti e ai soggetti incapaci.	I membri del CE possono partecipare a corsi di formazione sul tema, mentre risulta poco plausibile e controproducente una mera valutazione della DAT.	Si ritiene debba essere un percorso "pianificato e condiviso" con il medico.		Sì	In particolare nelle patologie neurodegenerative (SLA, Parkinson, Huntington)
CE3	Sì		In termini di riflessione teorica spontanea	Consenso informato (Articolo 1; ad eccezione dei commi 8-10 relativi agli obblighi organizzativi e di formazione), Terapia del dolore, divieto di ostinazione irragionevole delle cure e dignità nella fase finale della vita (Articolo 2), Disposizioni anticipate di trattamento (Articolo 4)	No		Il CE non aveva documenti pregressi		Sì	Senza la collaborazione del CE		No	Senza la collaborazione del CE		né inopportuno né opportuno																		Sì	Cura e assistenza dei pazienti ricoverati presso i reparti di gravi cerebrolesioni acquisite
CE4	No	E' stata citata ma non abbiamo mai focalizzato l'attenzione sulla normativa citata. E' nostra intenzione fare un seminario interno al CE per presentare la legge in questione							No			No		Di fatto segnaliamo nelle revisioni dei CI la normativa in oggetto. In specifico non abbiamo avuto revisioni. Tuttavia è opportuno farlo e in tempi brevi	assolutamente opportuno			d'accordo	d'accordo	d'accordo	d'accordo	d'accordo	né d'accordo né in disaccordo	d'accordo	Portare a conoscenza delle diverse strutture sanitarie afferenti al CE della normativa e renderla effettiva. Mediamente parlando siamo di fronte ad una carenza culturale circa il CI	Portare a conoscenza delle diverse strutture sanitarie afferenti al CE della normativa e renderla effettiva. Mediamente parlando siamo di fronte ad una carenza culturale circa il CI	Portare a conoscenza delle diverse strutture sanitarie afferenti al CE della normativa e renderla effettiva. Mediamente parlando siamo di fronte ad una carenza culturale in materia	Portare a conoscenza delle diverse strutture sanitarie afferenti al CE della normativa e renderla effettiva	Portare a conoscenza delle diverse strutture sanitarie afferenti al CE della normativa e renderla effettiva	Portare a conoscenza delle diverse strutture sanitarie afferenti al CE della normativa e renderla effettiva	Portare a conoscenza delle diverse strutture sanitarie afferenti al CE della normativa e renderla effettiva	E' necessaria una proposta culturale che proponga la materia in tutti i suoi aspetti. Occorre superare le derive della medicina paternalistica e muoversi verso una reale ed effettiva alleanza terapeutica basta sulla fiducia reciproca. Questo favorirebbe anche il superamento della medicina difensivistica. Quest'ultimo aspetto ha un'incidenza decisamente significativa perché distrae fondi dall'impe…	Sì	La ricostruzione della fiducia nell'alleanza terapeutica
CE5	Sì		Su richiesta di analisi di casi clinici specifici	Pianificazione condivisa delle cure (Articolo 5)	No		Il CE non aveva documenti pregressi		No			No			assolutamente opportuno			assolutamente d'accordo	assolutamente d'accordo	assolutamente d'accordo	assolutamente d'accordo	assolutamente d'accordo	assolutamente d'accordo	assolutamente d'accordo	verifica e garanzia di corretto comportamento dei clinici	Verifica che il management e la pedagogia favoriscano e non ostacolino la realizzazione della ratio legis	Verifica che ciò non accada con analisi a campione	Collaborazione con il giudice minorile per gli aspetti morali	Idem come sopra	Verifica dei protocolli clinici	Verifica dei protocolli clinici	Verificare che ciò accada in modo diffuso e omogeneo in ogni area aziendale	Non so
CE6	No	Non ci è stato richiesto dai professionisti della salute, Non ci è stato richiesto dalla/e struttura/e che fanno riferimento al CE							No			Non so			opportuno			in disaccordo	d'accordo	d'accordo	in disaccordo	in disaccordo	d'accordo	d'accordo		Organizzare incontri formativi e di sensibilizzazione sui vari aspetti del consenso e rifiuto di trattamenti	Sensibilizzare gli operatori ai temi della qualità di vita e dignità nella fase finale; fornire eventuali consulenze sul carattere sproporzionato dei trattamenti sanitari			Fornire eventuali consulenze a medici e/o fiduciari in ordine all'interpretazione e applicazione delle disposizioni	Fornire eventuali consulenze a medici e pazienti in ordine alla stesura e/o alla revisione di documenti di pianificazione anticipata delle cure		Sì	Patologie neurodegenerative
CE7	No	Non ci è stato richiesto dai professionisti della salute, Non ci è stato richiesto dalla/e struttura/e che fanno riferimento al CE							No			No			assolutamente opportuno			assolutamente d'accordo	assolutamente d'accordo	assolutamente d'accordo	assolutamente d'accordo	assolutamente d'accordo	assolutamente d'accordo	assolutamente d'accordo	A mio avviso, il Comitato etico dovrebbe avere un ruolo centrale in tutti gli aspetti applicativi	A mio avviso, il Comitato etico dovrebbe avere un ruolo centrale in tutti gli aspetti applicativi	A mio avviso, il Comitato etico dovrebbe avere un ruolo centrale in tutti gli aspetti applicativi	A mio avviso, il Comitato etico dovrebbe avere un ruolo centrale in tutti gli aspetti applicativi	A mio avviso, il Comitato etico dovrebbe avere un ruolo centrale in tutti gli aspetti applicativi	A mio avviso, il Comitato etico dovrebbe avere un ruolo centrale in tutti gli aspetti applicativi	A mio avviso, il Comitato etico dovrebbe avere un ruolo centrale in tutti gli aspetti applicativi		Non so
CE8	Sì		In termini di riflessione teorica spontanea	Consenso informato (Articolo 1; ad eccezione dei commi 8-10 relativi agli obblighi organizzativi e di formazione), Obblighi organizzativi e di formazione (Articolo 1, commi 8-10), Disposizioni anticipate di trattamento (Articolo 4)	No		Il CE non aveva documenti pregressi		Sì	Senza la collaborazione del CE	SONO ATTI AZIENDALI E OGNI AZIENDA HA I PROPRI RIFERIMENTI	Sì	senza la collaborazione del CE	SONO ATTI AZIENDALI E OGNI AZIENDA HA I PROPRI RIFERIMENTI	né inopportuno né opportuno		IL CE HA COMPETENZE PREVALENTE IN MATERIA DI SPERIMENTAZIONI. L'IMPEGNO IN MATERIA EX LEGGE 219/2017 RICHIEDE SPECIFICA APPLICAZIONE. SAREBBE OPPORTUNO AD ESEMPIO ISTITUIRE SPAZIO ETICO COME IN DISCUSSIONE DA PARTE DEL COMITATO NAZIONALE DI BIOETICA																Sì	PER SPECIFICHE SCELTE CON QUESITI ANCHE ANTROPOLOGICAMENTE PREGNANTI SIA DA PARTE DEGLI OPERATORI SANITARI CHE DEI DIRETTI INTERESSATI. COME DA PUNTO PRECEDENTE, SAREBBE OPPORTUNA LA CREAZIONE DI SPAZIO ETICO
CE9	Sì		Su richiesta di analisi di casi clinici specifici, Come risposta a quesiti della/e struttura/e che fanno riferimento al CE, All’interno di iniziative formative per i membri CE	Consenso informato (Articolo 1; ad eccezione dei commi 8-10 relativi agli obblighi organizzativi e di formazione), Minori (Articolo 3), Incapaci (Articolo 3)	Sì	In attesa di revisione https://.../modulistica/	Sì	https://.../modulistica/	Non so		contattare direttamente l'IRCCS	Non so			assolutamente opportuno			assolutamente d'accordo	assolutamente d'accordo	d'accordo	assolutamente d'accordo	assolutamente d'accordo	né d'accordo né in disaccordo	né in accordo né in disaccordo	Linee indirizzo chiare ed eventuali moduli condivisi		Indicazioni chiare	Linee indirizzo chiare ed eventuali moduli condivisi	Linee indirizzo chiare ed eventuali moduli condivisi	Indicazioni chiare	Indicazioni chiare		Sì	Patologie neurologiche
CE10	No	Non ci è stato richiesto dalla/e struttura/e che fanno riferimento al CE							No			No			opportuno			d'accordo	d'accordo	assolutamente d'accordo	d'accordo	d'accordo	assolutamente d'accordo	d'accordo	I comitati etici sono di norma chiamati a interrogarsi in ordine alle sperimentazioni. Hanno così sviluppato esperienza utile anche in ambito sanitario, soprattutto nel contemperamento degli interessi	L’esperienza dei CE può valere soprattutto in ambito formativo.		I minori rivestono un ruolo particolarmente attenzionato nell’ambito delle sperimentazioni e si sono sviluppate regole ad hoc utilizzabili anche in ambito sanitario					Non so
CE11	Sì		Su richiesta di analisi di casi clinici specifici, Come risposta a quesiti della/e struttura/e che fanno riferimento al CE	Terapia del dolore, divieto di ostinazione irragionevole delle cure e dignità nella fase finale della vita (Articolo 2), Disposizioni anticipate di trattamento (Articolo 4)	Sì	Il parere espresso è eventualmente disponibile presso la segreteria del comitato	Il CE non aveva documenti pregressi		No			Non so	Senza la collaborazione del CE		opportuno			d'accordo	d'accordo	d'accordo	d'accordo	d'accordo	d'accordo	d'accordo	La condivisione di criteri comuni nella raccolta del consenso informato e, se del caso, il confronto su situazioni particolari	La disponibilità a collaborare nell'elaborazione di progetti di formazione continua su quanto richiesto specificamente dalla legge	Esame di eventuali quesiti inerenti situazioni cliniche complesse	Disponibilità a discutere di situazioni complesse di raccolta di consenso	Disponibilità a discutere di situazioni complesse di raccolta di consenso	Disponibilità a discutere di situazioni complesse di esecuzione delle DAT	Disponibilità a discutere di situazioni complesse di esecuzione della pianificazione condivisa delle cure		Sì	Rendere maggiormente manifesta la disponibilità ad affrontare questi temi oltre la sperimentazione farmacologica e non farmacologica
CE12	No	E' CALENDARIZZATA LA DISCUSSIONE							No			No			assolutamente opportuno			d'accordo	assolutamente d'accordo	assolutamente d'accordo	né d'accordo né in disaccordo	assolutamente d'accordo	assolutamente d'accordo	assolutamente d'accordo	Riflessione sul rapporto medico-paziente in contesti di grande fragilità; Conflitto tra autonomia del medico e autonomia del paziente; Estensione della responsabilità del paziente	Contributo alla formulazione di Linee guida e alla formazione degli operatori sanitari	Riflessione sui contenuti dell'articolo e interazione con il personale preposto nella struttura (Progetto D.C.)	Nessuna	Riflessione sulle modalità di intervento per la gestione di pazienti incapaci per età, patologie e condizioni funzionali	Contributo alla redazione di Linee Guida in interazione con la Struttura	Contributo alla redazione di Linee Guida in interazione con la Struttura		Sì	Patologie neuro-degenerative e demenze
CE13	Sì		In termini di riflessione teorica spontanea, Su richiesta di analisi di casi clinici specifici, All’interno di iniziative formative per i membri CE, All'interno di iniziative formative per gli operatori sanitari organizzate spontaneamente dal CE, pubblicazioni	Terapia del dolore, divieto di ostinazione irragionevole delle cure e dignità nella fase finale della vita (Articolo 2), Minori (Articolo 3), Pianificazione condivisa delle cure (Articolo 5)	Sì	Non ancora ultimato	No		No			No			opportuno			d'accordo	d'accordo	d'accordo	assolutamente d'accordo	assolutamente d'accordo	assolutamente d'accordo	assolutamente d'accordo									Non so
CE14	Sì		In termini di riflessione teorica spontanea, Come risposta a quesiti della/e struttura/e che fanno riferimento al CE	Consenso informato (Articolo 1; ad eccezione dei commi 8-10 relativi agli obblighi organizzativi e di formazione)	Sì	Segreteria comitato etico IRCCS	No		Non so			Non so			opportuno			d'accordo	d'accordo	d'accordo	d'accordo	d'accordo	d'accordo	d'accordo									Non so
CE15	Sì		All’interno di iniziative formative per i membri CE	Consenso informato (Articolo 1; ad eccezione dei commi 8-10 relativi agli obblighi organizzativi e di formazione), Minori (Articolo 3), Incapaci (Articolo 3)	No		No		No			No			opportuno			d'accordo	d'accordo	d'accordo	d'accordo	d'accordo	né d'accordo né in disaccordo	né in accordo né in disaccordo									Sì	Su persone incapaci e minori
CE16	No	E' stata affidata la lettura ai singoli, e non c'è stata richiesta di discussione in seduta.							No			No			opportuno			d'accordo	assolutamente d'accordo	assolutamente d'accordo	d'accordo	d'accordo	assolutamente d'accordo	né in accordo né in disaccordo	Miglioramento della forma espressiva dell'informativa	Partecipazione attiva riguardo agli obblighi organizzativi e di formazione	Azione che faciliti il rispetto dell'applicazione della terapia del dolore	Attenzione alla figura del tutore legale	Attenzione alla figura del tutore legale	Atteggiamento favorevole verso le DAT e loro miglioramento nel senso della depenalizzazione	Implementazione di percorsi formativi per i medici per una buona comunicazione medico-paziente		Sì	Disordini della coscienza
CE17	No	Non rientra nei compiti istituzionali del nostro CE, non ci è stato richiesto dalla/e struttura/e che fanno riferimento al CE							Non so			Non so			opportuno			d'accordo	d'accordo	d'accordo	assolutamente d'accordo	assolutamente d'accordo	d'accordo	d'accordo									No
