# Supplementary material for: Italian law n. 219/2017 on consent and advance directives: survey among Ethics Committees on their involvement and possible role
Source: BMC Med Ethics. 2022 Nov 16;23:114. doi: 10.1186/s12910-022-00858-w (PMC9670375; doi:10.1186/s12910-022-00858-w)
Supplement: Supplementary file 3 — Additional file 3. Dateset with responses to the questionnaire (English transaltion). [file 12910_2022_858_MOESM3_ESM.xlsx]

## Sheet: Risposte del modulo 1
Dataset Questionnaire Ethics Committees and Law 219/2017
	1. Did you have the opportunity to discuss Law n. 219/2017 in the Ethics Committee (EC)?	2. If you did not discuss, why? [more than one answer is possible]	3. How did you discuss? [more than one answer is possible]	4. What aspect of the Law did you discuss? [more than one answer is possible]	5. Did you produce one or more documents? E.g. opinions, guidelines...	6. If yes, are these documents available? [indicate where they can be found/who to contact to receive them]	7. Did you consider it necessary to review documents you already produced in light of the new regulation?	8. If yes, are these documents available? [indicate where they can be found/who to contact to receive them]	9. Did the facility(ies) that refer to your EC produce procedures/guidelines/other documents regarding Law n. 219/2017?	10. If yes	11. Are these documents available? [indicate where they can be found/who to contact to receive them]	12. Did the facility(ies) that refer to the EC consider it necessary to review procedures/guidelines/other documents in light of the new regulation?	13. If yes	14. Are these documents available? [indicate where they can be found/who to contact to receive them]	15. In your experience as an EC member, an involvement of the ECs in the Law implementation (even in the absence of explicit reference to ECs in the text of the Law) would be:	16. If absolutely inappropriate/inappropriate, why?	17. In neither inappropriate nor appropriate, why?	18a) Article 1: Informed consent - except for aspects related to organizational and training obligations in paragraphs 8 to 10. Involvement	18b) Article 1: Informed consent - aspects related to organizational and training obligations in paragraphs 8 to 10. Involvement	18c) Article 2: Pain therapy, prohibition of unreasonable obstinacy in treatment and dignity in the end of life. Involvement	18d) Article 3: Minors and incapacitated adults – aspects related to Minors. Involvement	18e) Article 3: Minors and incapacitated adults – aspects related to Incapacitated adults. Involvement	18f) Article 4: Advance directives. Involvement	18g) Article 5: Shared care planning. Involvement	19a) Article 1: Informed consent - except for aspects related to organizational and training obligations in paragraphs 8 to 10. Contribution	19b) Article 1: Informed consent - aspects related to organizational and training obligations in paragraphs 8 to 10. Contribution	19c) Article 2: Pain therapy, prohibition of unreasonable obstinacy in treatment and dignity in the end of life. Contribution	19d) Article 3: Minors and incapacitated adults – aspects related to Minors. Contribution	19e)Article 3: Minors and incapacitated adults – aspects related to Incapacitated adults. Contribution	19f) Article 4: Advance directives. Contribution	19g) Article 5: Shared care planning. Contribution	19h) Other aspects: [indicate]	20. In your experience as an EC member of a neuroscience and neurorehabilitation institute, are there particular clinical situations and/or pathologies for which an ECs involvement in Law implementation might be most useful?	21. If yes, which ones:
EC1	No	We were not requested by the facility(ies) that refer to the EC							No			No			neither inappropriate nor appropriate		Because it is a regulation that, in any case, must be taken into account																I don't know
EC2	No	We were not requested by health professionals, We were not requested by the facility(ies) that refer to the EC							No			No			absolutely appropriate			absolutely agree	agree	neither agree nor disagree	absolutely agree	absolutely agree	agree	neither agree nor disagree	The EC verifies the clarity and correctness of the contained information.	EC members, on the basis of their expertise, can support the facility in training courses.	The EC can support clinicians throughout the process and particularly in the decision-making phase	The EC can assess the information and organizational pathway provided to parents and minors.	The EC can assess the information and organizational pathway provided to tutors/legal representatives and incapacitated persons.	EC members can take part in training courses on the subject, while a mere evaluation of DAT seems to be implausible and counterproductive.	I believe it should be a "planned and shared" path with the doctor.		Yes	In particular in neurodegenerative diseases (SLA, Parkinson, Huntington)
EC3	Yes		In terms of spontaneous theoretical reflection	Informed consent (Article 1; except paragraphs 8 to 10 on organizational and training obligations), Pain therapy, prohibition of unreasonable obstinacy in treatment and dignity in the end of life (Article 2), Advance directives (Article 4)	No		The EC did not have previous documents		Yes	Without the collaboration of the EC		No	Without the colaboration of the EC		neither inappropriate nor appropriate																		Yes	Care and assistance of patients hospitalized in the wards for severe acquired brain injuries
EC4	No	It has been mentioned but we have never focused on the regulation. It is our intention to do a seminar for the EC to present this law							No			No		In fact we point out the regulation in question in the revisions of the IC. Specifically we did not have revisions. However, this should be done quickly	absolutely appropriate			agree	agree	agree	agree	agree	neither agree nor disagree	agree	Make the health facilities that refer to the EC aware of the regulation and make it effective. On average, we face a cultural gap about the IC	Make the health facilities that refer to the EC aware of the regulation and make it effective. On average, we face a cultural gap about the IC	Make the health facilities that refer to the EC aware of the regulation and make it effective. On average, we face a cultural gap on this matter	Make the health facilities that refer to the EC aware of the regulation and make it effective	Make the health facilities that refer to the EC aware of the regulation and make it effective	Make the health facilities that refer to the EC aware of the regulation and make it effective	Make the health facilities that refer to the EC aware of the regulation and make it effective	What is needed is a cultural proposal regarding the subject in all its aspects. We must overcome the drifts of paternalistic medicine and move towards a real and effective therapeutic alliance based on mutual trust. This would also help to overcome defensive medicine. This last aspect has a very significant impact because it distracts funds from the therapeutic commitment.	Yes	The reconstruction of trust in the therapeutic alliance
EC5	Yes		Upon request for analysis of specific clinical cases	Shared care planning (Article 5)	No		The EC did not have previous documents		No			No			absolutely appropriate			absolutely agree	absolutely agree	absolutely agree	absolutely agree	absolutely agree	absolutely agree	absolutely agree	verification and guarantee of clinicians' correct behavior	Verification that management and pedagogy favour and do not hinder the achievement of the ratio legis	Verification that this does not happen through sample analysis	Cooperation with the juvenile judge on moral aspects	Same as above	Verification of clinical protocols	Verification of clinical protocols	Verify that this happens in a widespread and homogeneous way in every area of the company	I don't know
EC6	No	We were not requested by health professionals, We were not requested by the facility(ies) that refer to the EC							No			I don't know			appropriate			disegree	agree	agree	disagree	disagree	agree	agree		Organise training and sensitization meetings on the various aspects of consent and refusal of treatment	Raise practicioners' awareness on issues of quality of life and dignity in the final phase; provide possible advice on the disproportionate nature of healthcare treatments			Provide possible advice to doctors and/or trustees on the interpretation and application of the directives	Provide possible advice to doctors and patients on drafting and/or revising advance care planning documents		Yes	Neurodegenerative diseases
EC7	No	We were not requested by health professionals, We were not requested by the facility(ies) that refer to the EC							No			No			absolutely appropriate			absolutely agree	absolutely agree	absolutely agree	absolutely agree	absolutely agree	absolutely agree	absolutely agree	In my opinion, the Ethics committee should play a central role in all aspects of implementation	In my opinion, the Ethics committee should play a central role in all aspects of implementation	In my opinion, the Ethics committee should play a central role in all aspects of implementation	In my opinion, the Ethics committee should play a central role in all aspects of implementation	In my opinion, the Ethics committee should play a central role in all aspects of implementation	In my opinion, the Ethics committee should play a central role in all aspects of implementation	In my opinion, the Ethics committee should play a central role in all aspects of implementation		I don't know
EC8	Yes		In terms of spontaneous theoretical reflection	Informed consent (Article 1; except paragraphs 8 to 10 on organizational and training obligations), Organizational and training obligations (Article 1, paragraphs 8 to 10), Advance directives (Article 4)	No		The EC did not have previous documents		Yes	Without the collaboration of the EC	THEY ARE COMPANY ACTS AND EACH COMPANY HAS ITS OWN REFERENCES	Yes	Without the colaboration of the EC	THEY ARE COMPANY ACTS AND EACH COMPANY HAS ITS OWN REFERENCES	neither inappropriate nor appropriate		THE EC HAS PRIMARY COMPETENCE IN THE FIELD OF TRIALS. COMMITMENT IN THE MATTER OF LAW 219/2017 REQUIRES SPECIFIC APPLICATION. IT WOULD BE APPROPRIATE, FOR EXAMPLE, TO ESTABLISH ETHICAL SPACE AS DISCUSSED BY THE NATIONAL BIOETHICS COMMITTEE																Yes	FOR SPECIFIC CHOICES WITH ALSO ANTHROPOLOGICALLY PREGNANT QUESTIONS FROM BOTH HEALTH PROFESSIONALS AND DIRECTLY CONCERNED SUBJCTS. AS INDICATED ABOVE, THE CREATION OF ETHICAL SPACE WOULD BE APPROPRIATE
EC9	Yes		Upon request for analysis of specific clinical cases, As a response to questions from the facility(ies) that refer to the EC, Within training initiatives for EC members	Informed consent (Article 1; except paragraphs 8 to 10 on organizational and training obligations), Minors (Article 3), Incapacitated adults (Article 3)	Yes	Pending review https://.../modulistica/	Yes	https://.../modulistica/	I don't know		contact the IRCCS directly	I don't know			absolutely appropriate			absolutely agree	absolutely agree	agree	absolutely agree	absolutely agree	neither agree nor disagree	neither agree nor disagree	Clear guidelines and possible shared modules		Clear directions	Clear guidelines and possible shared modules	Clear guidelines and possible shared modules	Clear directions	Clear directions		Yes	Neurological pathologies
EC10	No	We were not requested by the facility(ies) that refer to the EC							No			No			appropriate			agree	agree	absolutely agree	agree	agree	absolutely agree	agree	Ethics committees are usually called upon to discuss about trials. They have thus developed useful experience in the health field as well, especially in balancing interests	The experience of ECs can be particularly useful in the field of training.		Minors have a particularly considered role in trials and specific rules have been developed that can also be used in the healthcare field					I don't know
EC11	Yes		Upon request for analysis of specific clinical cases, As a response to questions from the facility(ies) that refer to the EC	Pain therapy, prohibition of unreasonable obstinacy in treatment and dignity in the end of life (Article 2), Advance directives (Article 4)	Yes	The opinion given is available at the secretariat of the committee	The EC did not have previous documents		No			I don't know	Without the colaboration of the EC		appropriate			agree	agree	agree	agree	agree	agree	agree	The sharing of common criteria in the collection of informed consent and, where appropriate, the discussion on particular situations	Availability to collaborate in the development of continuous training projects on what is specifically required by the law	Examination of possible questions relating to complex clinical situations	Availability to discuss complex consent-gathering situations	Availability to discuss complex consent-gathering situations	Availability to discuss complex situations of execution of DAT	Availability to discuss complex situations of shared care planning implementation		Yes	Make more evident the availability to address these issues beyond pharmacological and non-pharmacological trials
EC12	No	DISCUSSION IS SCHEDULED							No			No			absolutely appropriate			agree	absolutely agree	absolutely agree	neither agree nor disagree	absolutely agree	absolutely agree	absolutely agree	Reflection on the doctor-patient relationship in contexts of great fragility; Conflict between the physician’s autonomy and the patient’s autonomy; Extension of the patient’s responsibility	Contribution to the formulation of guidelines and health professionals' education	Reflection on the contents of the article and interaction with the staff in charge in the facility (Project D.C.)	None	Reflection on the modalities of intervention for the management of patients incapable due to age, pathologies and functional conditions	Contribution to the drafting of Guidelines in interaction with the Facility	Contribution to the drafting of Guidelines in interaction with the Facility		Yes	Neurodegenerative diseases and dementia
EC13	Yes		In terms of spontaneous theoretical reflection, Upon request for analysis of specific clinical cases, Within training initiatives for EC members, Within training initiatives for health professionals organized spontaneously by the EC, Publications	Pain therapy, prohibition of unreasonable obstinacy in treatment and dignity in the end of life (Article 2), Minors (Article 3), Shared care planning (Article 5)	Yes	Not completed yet	No		No			No			appropriate			agree	agree	agree	absolutely agree	absolutely agree	absolutely agree	absolutely agree									I don't know
EC14	Yes		In terms of spontaneous theoretical reflection, As a response to questions from the facility(ies) that refer to the EC	Informed consent (Article 1; except paragraphs 8 to 10 on organizational and training obligations)	Yes	IRCCS Ethics Committee Secretariat	No		I don't know			I don't know			appropriate			agree	agree	agree	agree	agree	agree	agree									I don't know
EC15	Yes		Within training initiatives for EC members	Informed consent (Article 1; except paragraphs 8 to 10 on organizational and training obligations), Minors (Article 3), Incapacitated adults (Article 3)	No		No		No			No			appropriate			agree	agree	agree	agree	agree	neither agree nor disagree	neither agree nor disagree									Yes	Incapacitated people and minors
EC16	No	The reading was left to individual members, and there was no request for discussion in the EC session.							No			No			appropriate			agree	absolutely agree	absolutely agree	agree	agree	absolutely agree	neither agree nor disagree	Improvement of the expressive form of information	Active participation in relation to organizational and training obligations	Action to facilitate compliance with the application of pain therapy	Attention to the figure of the legal guardian	Attention to the figure of the legal guardian	Favourable attitude towards DAT and their improvement in the sense of decriminalisation	Implementation of training courses for doctors for a good doctor-patient communication		Yes	Disorders of consciousness
EC17	No	Not within the institutional tasks of our EC, We were not requested by the facility(ies) that refer to the EC							I don't know			I don't know			appropriate			agree	agree	agree	absolutely agree	absolutely agree	agree	agree									No
